# Supplementary material for: Stereoselective synthesis of alkyl-, aryl-, vinyl- and alkynyl-substituted Z-enamides and enol ethers
Source: Chem Sci. 2019 Feb 4;10(11):3223–30. doi: 10.1039/c8sc05573d (PMC6430016; doi:10.1039/c8sc05573d)
Supplement: Supplementary file 2 [file SC-010-C8SC05573D-s002.cif]

# Electronic Supplementary Material (ESI) for Chemical Science.
# This journal is © The Royal Society of Chemistry 2019

####################################################################### 
# 
# This file contains crystal structure data downloaded from the 
# Cambridge Structural Database (CSD) hosted by the Cambridge 
# Crystallographic Data Centre (CCDC).
# 
# Full information about CCDC data access policies and citation 
# guidelines are available at http://www.ccdc.cam.ac.uk/access/V1 
# 
# Audit and citation data items may have been added by the CCDC. 
# Please retain this information to preserve the provenance of 
# this file and to allow appropriate attribution of the data. 
# 
#######################################################################

data_pc6-068
_database_code_depnum_ccdc_archive 'CCDC 1876011'
_audit_update_record             
;
2018-10-29 deposited with the CCDC.
2019-02-04 downloaded from the CCDC.
;
_audit_creation_date             2018-10-04
_audit_creation_method           
;
Olex2 1.2
(compiled 2018.05.29 svn.r3508 for OlexSys, GUI svn.r5506)
;
_shelx_SHELXL_version_number     2018/3
_chemical_name_common            ?
_chemical_name_systematic        N-vBX
_chemical_formula_moiety         'C24 H22 I N O5 S, C H4 O'
_chemical_formula_sum            'C25 H26 I N O6 S'
_chemical_formula_weight         595.43
_chemical_melting_point          ?
_chemical_oxdiff_formula         'C25 H26 I N O6 S'
loop_
_atom_type_symbol
_atom_type_description
_atom_type_scat_dispersion_real
_atom_type_scat_dispersion_imag
_atom_type_scat_source
C C 0.0181 0.0091 'International Tables Vol C Tables 4.2.6.8 and 6.1.1.4'
H H 0.0000 0.0000 'International Tables Vol C Tables 4.2.6.8 and 6.1.1.4'
I I -0.3257 6.8362 'International Tables Vol C Tables 4.2.6.8 and 6.1.1.4'
N N 0.0311 0.0180 'International Tables Vol C Tables 4.2.6.8 and 6.1.1.4'
O O 0.0492 0.0322 'International Tables Vol C Tables 4.2.6.8 and 6.1.1.4'
S S 0.3331 0.5567 'International Tables Vol C Tables 4.2.6.8 and 6.1.1.4'

_shelx_space_group_comment       
;
The symmetry employed for this shelxl refinement is uniquely defined
by the following loop, which should always be used as a source of
symmetry information in preference to the above space-group names.
They are only intended as comments.
;
_space_group_crystal_system      monoclinic
_space_group_IT_number           14
_space_group_name_H-M_alt        'P 1 21/n 1'
_space_group_name_Hall           '-P 2yn'
loop_
_space_group_symop_operation_xyz
'x, y, z'
'-x+1/2, y+1/2, -z+1/2'
'-x, -y, -z'
'x-1/2, -y-1/2, z-1/2'

_cell_length_a                   8.0732(3)
_cell_length_b                   30.9671(9)
_cell_length_c                   10.1196(4)
_cell_angle_alpha                90
_cell_angle_beta                 97.056(4)
_cell_angle_gamma                90
_cell_volume                     2510.76(15)
_cell_formula_units_Z            4
_cell_measurement_reflns_used    4655
_cell_measurement_temperature    199.99(10)
_cell_measurement_theta_max      74.5060
_cell_measurement_theta_min      4.6460
_exptl_absorpt_coefficient_mu    11.141
_exptl_absorpt_correction_T_max  0.859
_exptl_absorpt_correction_T_min  0.098
_exptl_absorpt_correction_type   Gaussian
_exptl_absorpt_process_details   
;
CrysAlisPro 1.171.39.46 (Rigaku Oxford Diffraction, 2018)
Numerical absorption correction based on Gaussian integration over
 a multifaceted crystal model/Empirical absorption correction using
 spherical harmonics, implemented in SCALE3 ABSPACK scaling algorithm.
;
_exptl_absorpt_special_details   ?
_exptl_crystal_colour            colourless
_exptl_crystal_density_diffrn    1.575
_exptl_crystal_density_meas      ?
_exptl_crystal_density_method    ?
_exptl_crystal_description       irregular
_exptl_crystal_F_000             1200
loop_
_exptl_crystal_face_index_h
_exptl_crystal_face_index_k
_exptl_crystal_face_index_l
_exptl_crystal_face_perp_dist
0 20 -1 0.1298
2 -9 5 0.0844
2 -18 0 0.1345
4 -12 0 0.1237
2 -3 6 0.0781
5 4 -1 0.1748
1 6 6 0.0960
-1 -15 4 0.0969
1 -18 2 0.1274
-3 12 5 0.0997
5 -10 -2 0.1345
0 2 6 0.0783
-1 0 -6 0.0284
3 15 -3 0.1627
-1 13 -5 0.0799
1 -13 5 0.0913
0 0 6 0.0714
4 -7 -5 0.1179
3 4 -6 0.1180
5 1 -3 0.1609
-4 -7 5 0.1235
-4 8 4 0.1191
-2 2 6 0.0971
-4 -13 1 0.1304
-3 17 0 0.1050

_exptl_crystal_size_max          0.317
_exptl_crystal_size_mid          0.254
_exptl_crystal_size_min          0.117
loop_
_exptl_oxdiff_crystal_face_indexfrac_h
_exptl_oxdiff_crystal_face_indexfrac_k
_exptl_oxdiff_crystal_face_indexfrac_l
_exptl_oxdiff_crystal_face_x
_exptl_oxdiff_crystal_face_y
_exptl_oxdiff_crystal_face_z
0.4876 19.9063 -0.7573 -0.2586 -0.2227 0.9400
1.8271 -9.2181 5.0758 -0.6686 0.4078 -0.6268
2.3302 -17.8369 0.4615 -0.1568 -0.1325 -0.9787
4.1385 -12.1268 0.1134 -0.4653 -0.3966 -0.7913
1.6525 -3.2879 5.8411 -0.7996 0.4888 -0.3488
5.1271 4.0783 -0.5496 -0.7589 -0.6489 -0.0553
0.9047 6.0081 5.9866 -0.8267 0.5495 0.1304
-1.3935 -15.2067 4.1517 -0.0166 0.6866 -0.7322
1.3750 -17.9882 1.8554 -0.1557 0.1315 -0.9632
-2.7743 12.0120 4.5943 -0.2176 0.7764 0.6297
4.6084 -10.1659 -1.8280 -0.3623 -0.6760 -0.6857
0.4428 2.3206 6.4485 -0.7565 0.6683 -0.0308
-1.4888 -0.1224 -6.0219 0.8390 -0.5131 0.1810
2.7709 15.2059 -2.7672 -0.3295 -0.6835 0.6367
-1.3677 12.9077 -4.6163 0.5045 -0.4225 0.7712
0.9073 -13.3676 4.6157 -0.4300 0.4755 -0.7698
-0.0177 0.4771 6.4487 -0.6638 0.7272 -0.0954
3.6954 -7.4024 -4.5952 0.0199 -0.8981 -0.4562
3.2382 3.6666 -5.5236 0.0361 -0.9982 0.1128
5.0733 0.8992 -3.2154 -0.4359 -0.9303 -0.1552
-3.6963 -7.3574 4.6036 0.1750 0.9607 -0.2488
-4.1532 8.3240 3.6725 0.1303 0.8411 0.5405
-2.3183 2.3279 5.9826 -0.2991 0.9227 0.1183
-4.0410 -12.7803 0.7787 0.6895 0.5903 -0.4197
-2.7626 16.6143 0.4460 0.1443 0.2880 0.9255

_exptl_transmission_factor_max   ?
_exptl_transmission_factor_min   ?
_diffrn_reflns_av_R_equivalents  0.0303
_diffrn_reflns_av_unetI/netI     0.0441
_diffrn_reflns_Laue_measured_fraction_full 0.997
_diffrn_reflns_Laue_measured_fraction_max 0.964
_diffrn_reflns_limit_h_max       9
_diffrn_reflns_limit_h_min       -10
_diffrn_reflns_limit_k_max       38
_diffrn_reflns_limit_k_min       -23
_diffrn_reflns_limit_l_max       9
_diffrn_reflns_limit_l_min       -12
_diffrn_reflns_number            9471
_diffrn_reflns_point_group_measured_fraction_full 0.997
_diffrn_reflns_point_group_measured_fraction_max 0.964
_diffrn_reflns_theta_full        67.684
_diffrn_reflns_theta_max         75.967
_diffrn_reflns_theta_min         2.854
_diffrn_ambient_environment      N~2~
_diffrn_ambient_temperature      199.99(10)
_diffrn_detector                 'CCD plate'
_diffrn_detector_area_resol_mean 5.2817
_diffrn_detector_type            AtlasS2
_diffrn_measured_fraction_theta_full 0.997
_diffrn_measured_fraction_theta_max 0.964
_diffrn_measurement_details      
;
List of Runs (angles in degrees, time in seconds):

  # Type    Start    End  Width  t~exp~   \w     \q     \k     \f   Frames
#--------------------------------------------------------------------------
  1  \w    -55.00  32.00   1.00    2.00    --  -40.91  38.00 150.00   87
  2  \w    -65.00  30.00   1.00    2.00    --  -40.91  38.00  60.00   95
  3  \w    -38.00 -11.00   1.00    2.00    --  -40.91  57.00 -60.00   27
  4  \w     23.00  74.00   1.00    2.00    --   40.91-125.00-120.00   51
  5  \w    125.00 173.00   1.00    8.00    --  112.00 125.00  60.00   48
  6  \w    118.00 156.00   1.00    8.00    --  112.00  45.00-120.00   38
  7  \w     91.00 137.00   1.00    8.00    --  112.00 -61.00 150.00   46
  8  \w     59.00 178.00   1.00    8.00    --  112.00  15.00-180.00  119
  9  \w     40.00 111.00   1.00    8.00    --  112.00-125.00 -90.00   71
 10  \w    132.00 172.00   1.00    8.00    --  112.00  15.00-150.00   40
 11  \w     40.00  90.00   1.00    8.00    --  112.00 -61.00 150.00   50
;
_diffrn_measurement_device       'four-circle diffractometer'
_diffrn_measurement_device_type  'SuperNova, Dual, Cu at home/near, AtlasS2'
_diffrn_measurement_method       '\w scans'
_diffrn_orient_matrix_type       
'CrysAlisPro convention (1999,Acta A55,543-557)'
_diffrn_orient_matrix_UB_11      -0.1484452000
_diffrn_orient_matrix_UB_12      -0.0132483000
_diffrn_orient_matrix_UB_13      -0.1023576000
_diffrn_orient_matrix_UB_21      -0.1111535000
_diffrn_orient_matrix_UB_22      -0.0041742000
_diffrn_orient_matrix_UB_23      0.1127782000
_diffrn_orient_matrix_UB_31      -0.0507584000
_diffrn_orient_matrix_UB_32      0.0477601000
_diffrn_orient_matrix_UB_33      -0.0184717000
_diffrn_radiation_monochromator  mirror
_diffrn_radiation_probe          x-ray
_diffrn_radiation_type           CuK\a
_diffrn_radiation_wavelength     1.54184
_diffrn_source                   'micro-focus sealed X-ray tube'
_diffrn_source_type              'SuperNova (Cu) X-ray Source'
_reflns_Friedel_coverage         0.000
_reflns_Friedel_fraction_full    .
_reflns_Friedel_fraction_max     .
_reflns_number_gt                4499
_reflns_number_total             5052
_reflns_odcompleteness_completeness 99.68
_reflns_odcompleteness_iscentric 1
_reflns_odcompleteness_theta     68.13
_reflns_special_details          
;
 Reflections were merged by SHELXL according to the crystal
 class for the calculation of statistics and refinement.
 
 _reflns_Friedel_fraction is defined as the number of unique
 Friedel pairs measured divided by the number that would be
 possible theoretically, ignoring centric projections and
 systematic absences.
;
_reflns_threshold_expression     'I > 2\s(I)'
_computing_cell_refinement       'CrysAlisPro 1.171.39.46 (Rigaku OD, 2018)'
_computing_data_collection       'CrysAlisPro 1.171.39.46 (Rigaku OD, 2018)'
_computing_data_reduction        'CrysAlisPro 1.171.39.46 (Rigaku OD, 2018)'
_computing_structure_solution    'SHELXT (Sheldrick, 2015)'
_computing_structure_refinement  'SHELXL-2018/3 (Sheldrick, 2015)'
_computing_molecular_graphics    'Olex2 (Dolomanov et al., 2009)'
_computing_publication_material  'Olex2 (Dolomanov et al., 2009)'
_refine_diff_density_max         1.871
_refine_diff_density_min         -1.801
_refine_diff_density_rms         0.131
_refine_ls_extinction_coef       .
_refine_ls_extinction_method     none
_refine_ls_goodness_of_fit_ref   1.109
_refine_ls_hydrogen_treatment    constr
_refine_ls_matrix_type           full
_refine_ls_number_parameters     312
_refine_ls_number_reflns         5052
_refine_ls_number_restraints     0
_refine_ls_R_factor_all          0.0796
_refine_ls_R_factor_gt           0.0738
_refine_ls_restrained_S_all      1.109
_refine_ls_shift/su_max          0.002
_refine_ls_shift/su_mean         0.000
_refine_ls_structure_factor_coef Fsqd
_refine_ls_weighting_details     
'w=1/[\s^2^(Fo^2^)+(0.0716P)^2^+16.1692P] where P=(Fo^2^+2Fc^2^)/3'
_refine_ls_weighting_scheme      calc
_refine_ls_wR_factor_gt          0.1897
_refine_ls_wR_factor_ref         0.1935
_refine_special_details          ?
_olex2_refinement_description    
;
1. Fixed Uiso
 At 1.2 times of:
  All C(H) groups
 At 1.5 times of:
  All C(H,H,H) groups, All O(H) groups
2.a Aromatic/amide H refined with riding coordinates:
 C4(H4), C5(H5), C6(H6), C7(H7), C8(H8), C12(H12), C13(H13), C15(H15),
 C16(H16), C19(H19), C20(H20), C22(H22), C23(H23)
2.b Idealised Me refined as rotating group:
 C10(H10A,H10B,H10C), C17(H17A,H17B,H17C), C24(H24A,H24B,H24C), C25(H25A,H25B,
 H25C)
2.c Idealised tetrahedral OH refined as rotating group:
 O6(H6A)
;
_atom_sites_solution_hydrogens   geom
_atom_sites_solution_primary     dual
_atom_sites_solution_secondary   difmap
loop_
_atom_site_label
_atom_site_type_symbol
_atom_site_fract_x
_atom_site_fract_y
_atom_site_fract_z
_atom_site_U_iso_or_equiv
_atom_site_adp_type
_atom_site_occupancy
_atom_site_site_symmetry_order
_atom_site_calc_flag
_atom_site_refinement_flags_posn
_atom_site_refinement_flags_adp
_atom_site_refinement_flags_occupancy
_atom_site_disorder_assembly
_atom_site_disorder_group
I1 I 0.65312(7) 0.57661(2) 0.61777(6) 0.04978(19) Uani 1 1 d . . . . .
S1 S 0.8941(3) 0.65656(7) 0.8194(2) 0.0574(5) Uani 1 1 d . . . . .
O1 O 0.6634(7) 0.5607(2) 0.3789(7) 0.0572(15) Uani 1 1 d . . . . .
O2 O 0.5115(8) 0.5234(2) 0.2204(7) 0.0609(16) Uani 1 1 d . . . . .
O3 O 0.2868(10) 0.7973(3) 0.8170(8) 0.078(2) Uani 1 1 d . . . . .
O4 O 0.9377(9) 0.6151(3) 0.7708(9) 0.085(3) Uani 1 1 d . . . . .
O5 O 0.9065(8) 0.6946(2) 0.7405(7) 0.0663(17) Uani 1 1 d . . . . .
N1 N 0.6980(10) 0.6522(2) 0.8430(8) 0.0553(17) Uani 1 1 d . . . . .
C1 C 0.5313(10) 0.5424(2) 0.3293(8) 0.0453(17) Uani 1 1 d . . . . .
C2 C 0.3853(10) 0.5465(2) 0.4091(8) 0.0438(16) Uani 1 1 d . . . . .
C3 C 0.4066(10) 0.5611(2) 0.5379(9) 0.0461(17) Uani 1 1 d . . . . .
C4 C 0.2755(12) 0.5669(3) 0.6131(11) 0.066(3) Uani 1 1 d . . . . .
H4 H 0.293806 0.577296 0.702028 0.079 Uiso 1 1 calc R . . . .
C5 C 0.1206(13) 0.5573(4) 0.5537(14) 0.080(3) Uani 1 1 d . . . . .
H5 H 0.028870 0.560768 0.603186 0.096 Uiso 1 1 calc R . . . .
C6 C 0.0903(11) 0.5425(3) 0.4243(13) 0.071(3) Uani 1 1 d . . . . .
H6 H -0.020184 0.536012 0.385777 0.085 Uiso 1 1 calc R . . . .
C7 C 0.2234(10) 0.5374(3) 0.3514(10) 0.0511(19) Uani 1 1 d . . . . .
H7 H 0.204349 0.527543 0.261884 0.061 Uiso 1 1 calc R . . . .
C8 C 0.5991(15) 0.5792(3) 0.8180(9) 0.066(3) Uani 1 1 d . . . . .
H8 H 0.551623 0.554502 0.854178 0.079 Uiso 1 1 calc R . . . .
C9 C 0.6282(14) 0.6134(3) 0.8939(9) 0.061(2) Uani 1 1 d . . . . .
C10 C 0.587(2) 0.6150(4) 1.0345(11) 0.096(4) Uani 1 1 d . . . . .
H10A H 0.688019 0.621681 1.094988 0.144 Uiso 1 1 calc GR . . . .
H10B H 0.542790 0.586967 1.058313 0.144 Uiso 1 1 calc GR . . . .
H10C H 0.502928 0.637447 1.042113 0.144 Uiso 1 1 calc GR . . . .
C11 C 0.5947(11) 0.6904(3) 0.8435(8) 0.0496(18) Uani 1 1 d . . . . .
C12 C 0.4562(12) 0.6935(3) 0.7481(9) 0.057(2) Uani 1 1 d . . . . .
H12 H 0.431191 0.670749 0.685737 0.069 Uiso 1 1 calc R . . . .
C13 C 0.3554(12) 0.7291(3) 0.7437(9) 0.060(2) Uani 1 1 d . . . . .
H13 H 0.261195 0.731077 0.677833 0.072 Uiso 1 1 calc R . . . .
C14 C 0.3894(11) 0.7622(3) 0.8339(9) 0.055(2) Uani 1 1 d . . . . .
C15 C 0.5218(14) 0.7583(4) 0.9336(10) 0.073(3) Uani 1 1 d . . . . .
H15 H 0.542971 0.780295 0.998992 0.088 Uiso 1 1 calc R . . . .
C16 C 0.6235(13) 0.7222(3) 0.9375(10) 0.071(3) Uani 1 1 d . . . . .
H16 H 0.714196 0.719423 1.006233 0.086 Uiso 1 1 calc R . . . .
C17 C 0.3257(19) 0.8338(4) 0.8977(13) 0.101(5) Uani 1 1 d . . . . .
H17A H 0.428662 0.847047 0.874796 0.151 Uiso 1 1 calc GR . . . .
H17B H 0.341224 0.825086 0.991528 0.151 Uiso 1 1 calc GR . . . .
H17C H 0.234194 0.854743 0.883098 0.151 Uiso 1 1 calc GR . . . .
C18 C 1.0173(12) 0.6637(3) 0.9727(10) 0.058(2) Uani 1 1 d . . . . .
C19 C 1.0887(11) 0.7037(3) 1.0045(9) 0.054(2) Uani 1 1 d . . . . .
H19 H 1.063998 0.727755 0.947036 0.064 Uiso 1 1 calc R . . . .
C20 C 1.1965(12) 0.7082(3) 1.1214(11) 0.065(3) Uani 1 1 d . . . . .
H20 H 1.245542 0.735476 1.143947 0.078 Uiso 1 1 calc R . . . .
C21 C 1.2334(16) 0.6736(4) 1.2053(13) 0.082(3) Uani 1 1 d . . . . .
C22 C 1.152(2) 0.6345(4) 1.1770(15) 0.104(5) Uani 1 1 d . . . . .
H22 H 1.169406 0.611251 1.238440 0.124 Uiso 1 1 calc R . . . .
C23 C 1.0466(18) 0.6292(4) 1.0597(13) 0.090(4) Uani 1 1 d . . . . .
H23 H 0.994530 0.602149 1.038854 0.109 Uiso 1 1 calc R . . . .
C24 C 1.3585(19) 0.6775(5) 1.3289(15) 0.116(6) Uani 1 1 d . . . . .
H24A H 1.471162 0.672307 1.305725 0.175 Uiso 1 1 calc GR . . . .
H24B H 1.332727 0.656232 1.394999 0.175 Uiso 1 1 calc GR . . . .
H24C H 1.352709 0.706647 1.366023 0.175 Uiso 1 1 calc GR . . . .
O6 O 0.8390(16) 0.5222(5) 0.1251(14) 0.140(5) Uani 1 1 d . . . . .
H6A H 0.775394 0.524503 0.184486 0.210 Uiso 1 1 calc GR . . . .
C25 C 0.796(3) 0.4852(6) 0.0485(16) 0.133(7) Uani 1 1 d . . . . .
H25A H 0.834151 0.488362 -0.039234 0.199 Uiso 1 1 calc GR . . . .
H25B H 0.674368 0.481495 0.037647 0.199 Uiso 1 1 calc GR . . . .
H25C H 0.848904 0.459777 0.093439 0.199 Uiso 1 1 calc GR . . . .

loop_
_atom_site_aniso_label
_atom_site_aniso_U_11
_atom_site_aniso_U_22
_atom_site_aniso_U_33
_atom_site_aniso_U_23
_atom_site_aniso_U_13
_atom_site_aniso_U_12
I1 0.0524(3) 0.0396(3) 0.0576(3) -0.0088(2) 0.0074(2) -0.0045(2)
S1 0.0553(11) 0.0537(12) 0.0597(12) -0.0167(9) -0.0063(9) 0.0112(9)
O1 0.045(3) 0.060(4) 0.070(4) -0.014(3) 0.021(3) -0.008(3)
O2 0.063(4) 0.059(4) 0.064(4) -0.014(3) 0.022(3) -0.006(3)
O3 0.077(5) 0.077(5) 0.076(5) -0.001(4) -0.010(4) 0.035(4)
O4 0.060(4) 0.082(5) 0.107(6) -0.051(5) -0.016(4) 0.023(4)
O5 0.054(3) 0.087(5) 0.057(4) -0.005(3) 0.000(3) 0.002(3)
N1 0.061(4) 0.042(4) 0.059(4) -0.011(3) -0.006(3) 0.004(3)
C1 0.047(4) 0.034(4) 0.056(4) -0.004(3) 0.015(3) 0.001(3)
C2 0.046(4) 0.028(3) 0.059(5) -0.001(3) 0.013(3) 0.006(3)
C3 0.046(4) 0.034(3) 0.061(5) -0.007(3) 0.014(3) -0.001(3)
C4 0.062(5) 0.064(6) 0.078(6) -0.029(5) 0.036(5) -0.019(5)
C5 0.059(6) 0.076(7) 0.113(9) -0.025(7) 0.045(6) -0.011(5)
C6 0.042(5) 0.059(6) 0.115(9) -0.013(6) 0.021(5) -0.007(4)
C7 0.044(4) 0.041(4) 0.070(5) -0.006(4) 0.014(4) -0.011(3)
C8 0.105(8) 0.048(5) 0.045(5) -0.002(4) 0.011(5) -0.009(5)
C9 0.083(6) 0.051(5) 0.049(5) -0.002(4) 0.008(4) 0.003(5)
C10 0.165(14) 0.070(7) 0.053(6) -0.004(5) 0.016(7) 0.017(8)
C11 0.053(4) 0.048(4) 0.046(4) -0.006(3) -0.001(3) 0.003(4)
C12 0.065(5) 0.053(5) 0.049(5) -0.004(4) -0.011(4) -0.003(4)
C13 0.059(5) 0.060(5) 0.056(5) 0.011(4) -0.015(4) 0.001(4)
C14 0.054(5) 0.060(5) 0.051(5) 0.003(4) 0.005(4) 0.016(4)
C15 0.083(7) 0.075(7) 0.055(5) -0.021(5) -0.016(5) 0.037(6)
C16 0.075(6) 0.073(6) 0.058(5) -0.028(5) -0.026(5) 0.032(5)
C17 0.134(12) 0.083(8) 0.078(8) -0.016(6) -0.015(8) 0.055(8)
C18 0.065(5) 0.045(4) 0.060(5) -0.009(4) -0.014(4) 0.002(4)
C19 0.051(5) 0.050(5) 0.059(5) -0.001(4) 0.001(4) 0.002(4)
C20 0.054(5) 0.060(6) 0.077(6) -0.017(5) -0.006(5) -0.004(4)
C21 0.083(7) 0.068(7) 0.087(8) -0.010(6) -0.027(6) 0.012(6)
C22 0.133(12) 0.060(7) 0.104(10) 0.012(6) -0.044(9) 0.004(7)
C23 0.113(10) 0.051(6) 0.096(9) 0.001(6) -0.034(8) 0.004(6)
C24 0.105(10) 0.125(13) 0.103(11) -0.008(9) -0.053(9) 0.007(9)
O6 0.115(8) 0.184(13) 0.134(10) -0.023(9) 0.063(7) -0.008(8)
C25 0.192(19) 0.122(13) 0.098(11) -0.042(10) 0.076(12) -0.027(13)

_geom_special_details            
;
 All esds (except the esd in the dihedral angle between two l.s. planes)
 are estimated using the full covariance matrix.  The cell esds are taken
 into account individually in the estimation of esds in distances, angles
 and torsion angles; correlations between esds in cell parameters are only
 used when they are defined by crystal symmetry.  An approximate (isotropic)
 treatment of cell esds is used for estimating esds involving l.s. planes.
;
loop_
_geom_bond_atom_site_label_1
_geom_bond_atom_site_label_2
_geom_bond_distance
_geom_bond_site_symmetry_2
_geom_bond_publ_flag
I1 O1 2.478(6) . ?
I1 C3 2.110(8) . ?
I1 C8 2.126(10) . ?
S1 O4 1.434(7) . ?
S1 O5 1.434(8) . ?
S1 N1 1.635(8) . ?
S1 C18 1.752(9) . ?
O1 C1 1.257(10) . ?
O2 C1 1.242(10) . ?
O3 C14 1.365(11) . ?
O3 C17 1.408(14) . ?
N1 C9 1.446(12) . ?
N1 C11 1.448(11) . ?
C1 C2 1.514(10) . ?
C2 C3 1.369(12) . ?
C2 C7 1.393(11) . ?
C3 C4 1.388(11) . ?
C4 H4 0.9500 . ?
C4 C5 1.353(16) . ?
C5 H5 0.9500 . ?
C5 C6 1.380(17) . ?
C6 H6 0.9500 . ?
C6 C7 1.386(13) . ?
C7 H7 0.9500 . ?
C8 H8 0.9500 . ?
C8 C9 1.313(13) . ?
C9 C10 1.502(14) . ?
C10 H10A 0.9800 . ?
C10 H10B 0.9800 . ?
C10 H10C 0.9800 . ?
C11 C12 1.388(12) . ?
C11 C16 1.369(12) . ?
C12 H12 0.9500 . ?
C12 C13 1.369(13) . ?
C13 H13 0.9500 . ?
C13 C14 1.376(13) . ?
C14 C15 1.382(12) . ?
C15 H15 0.9500 . ?
C15 C16 1.386(13) . ?
C16 H16 0.9500 . ?
C17 H17A 0.9800 . ?
C17 H17B 0.9800 . ?
C17 H17C 0.9800 . ?
C18 C19 1.387(12) . ?
C18 C23 1.386(14) . ?
C19 H19 0.9500 . ?
C19 C20 1.386(13) . ?
C20 H20 0.9500 . ?
C20 C21 1.377(16) . ?
C21 C22 1.389(17) . ?
C21 C24 1.513(15) . ?
C22 H22 0.9500 . ?
C22 C23 1.384(17) . ?
C23 H23 0.9500 . ?
C24 H24A 0.9800 . ?
C24 H24B 0.9800 . ?
C24 H24C 0.9800 . ?
O6 H6A 0.8400 . ?
O6 C25 1.404(18) . ?
C25 H25A 0.9800 . ?
C25 H25B 0.9800 . ?
C25 H25C 0.9800 . ?

loop_
_geom_angle_atom_site_label_1
_geom_angle_atom_site_label_2
_geom_angle_atom_site_label_3
_geom_angle
_geom_angle_site_symmetry_1
_geom_angle_site_symmetry_3
_geom_angle_publ_flag
C3 I1 O1 74.0(3) . . ?
C3 I1 C8 94.5(4) . . ?
C8 I1 O1 166.6(3) . . ?
O4 S1 N1 105.0(4) . . ?
O4 S1 C18 106.3(4) . . ?
O5 S1 O4 120.5(5) . . ?
O5 S1 N1 106.6(4) . . ?
O5 S1 C18 108.5(4) . . ?
N1 S1 C18 109.6(5) . . ?
C1 O1 I1 110.5(5) . . ?
C14 O3 C17 118.6(8) . . ?
C9 N1 S1 123.2(6) . . ?
C9 N1 C11 115.3(8) . . ?
C11 N1 S1 120.0(6) . . ?
O1 C1 C2 115.3(7) . . ?
O2 C1 O1 125.3(8) . . ?
O2 C1 C2 119.3(7) . . ?
C3 C2 C1 121.4(7) . . ?
C3 C2 C7 117.9(8) . . ?
C7 C2 C1 120.7(8) . . ?
C2 C3 I1 116.2(6) . . ?
C2 C3 C4 123.3(8) . . ?
C4 C3 I1 120.5(7) . . ?
C3 C4 H4 121.5 . . ?
C5 C4 C3 116.9(9) . . ?
C5 C4 H4 121.5 . . ?
C4 C5 H5 118.6 . . ?
C4 C5 C6 122.8(9) . . ?
C6 C5 H5 118.6 . . ?
C5 C6 H6 120.5 . . ?
C5 C6 C7 119.0(9) . . ?
C7 C6 H6 120.5 . . ?
C2 C7 H7 119.9 . . ?
C6 C7 C2 120.1(9) . . ?
C6 C7 H7 119.9 . . ?
I1 C8 H8 118.5 . . ?
C9 C8 I1 123.1(8) . . ?
C9 C8 H8 118.5 . . ?
N1 C9 C10 116.9(9) . . ?
C8 C9 N1 120.7(9) . . ?
C8 C9 C10 122.4(10) . . ?
C9 C10 H10A 109.5 . . ?
C9 C10 H10B 109.5 . . ?
C9 C10 H10C 109.5 . . ?
H10A C10 H10B 109.5 . . ?
H10A C10 H10C 109.5 . . ?
H10B C10 H10C 109.5 . . ?
C12 C11 N1 118.0(8) . . ?
C16 C11 N1 122.8(8) . . ?
C16 C11 C12 119.2(8) . . ?
C11 C12 H12 119.9 . . ?
C13 C12 C11 120.2(8) . . ?
C13 C12 H12 119.9 . . ?
C12 C13 H13 119.7 . . ?
C12 C13 C14 120.6(8) . . ?
C14 C13 H13 119.7 . . ?
O3 C14 C13 116.1(8) . . ?
O3 C14 C15 124.3(9) . . ?
C13 C14 C15 119.6(8) . . ?
C14 C15 H15 120.2 . . ?
C14 C15 C16 119.5(9) . . ?
C16 C15 H15 120.2 . . ?
C11 C16 C15 120.8(8) . . ?
C11 C16 H16 119.6 . . ?
C15 C16 H16 119.6 . . ?
O3 C17 H17A 109.5 . . ?
O3 C17 H17B 109.5 . . ?
O3 C17 H17C 109.5 . . ?
H17A C17 H17B 109.5 . . ?
H17A C17 H17C 109.5 . . ?
H17B C17 H17C 109.5 . . ?
C19 C18 S1 119.5(7) . . ?
C23 C18 S1 119.9(8) . . ?
C23 C18 C19 120.5(9) . . ?
C18 C19 H19 120.5 . . ?
C20 C19 C18 119.0(9) . . ?
C20 C19 H19 120.5 . . ?
C19 C20 H20 119.5 . . ?
C21 C20 C19 121.0(10) . . ?
C21 C20 H20 119.5 . . ?
C20 C21 C22 119.3(10) . . ?
C20 C21 C24 121.2(12) . . ?
C22 C21 C24 119.4(12) . . ?
C21 C22 H22 119.8 . . ?
C23 C22 C21 120.3(12) . . ?
C23 C22 H22 119.8 . . ?
C18 C23 H23 120.2 . . ?
C22 C23 C18 119.5(11) . . ?
C22 C23 H23 120.2 . . ?
C21 C24 H24A 109.5 . . ?
C21 C24 H24B 109.5 . . ?
C21 C24 H24C 109.5 . . ?
H24A C24 H24B 109.5 . . ?
H24A C24 H24C 109.5 . . ?
H24B C24 H24C 109.5 . . ?
C25 O6 H6A 109.5 . . ?
O6 C25 H25A 109.5 . . ?
O6 C25 H25B 109.5 . . ?
O6 C25 H25C 109.5 . . ?
H25A C25 H25B 109.5 . . ?
H25A C25 H25C 109.5 . . ?
H25B C25 H25C 109.5 . . ?

loop_
_geom_torsion_atom_site_label_1
_geom_torsion_atom_site_label_2
_geom_torsion_atom_site_label_3
_geom_torsion_atom_site_label_4
_geom_torsion
_geom_torsion_site_symmetry_1
_geom_torsion_site_symmetry_2
_geom_torsion_site_symmetry_3
_geom_torsion_site_symmetry_4
_geom_torsion_publ_flag
I1 O1 C1 O2 -165.8(7) . . . . ?
I1 O1 C1 C2 17.2(8) . . . . ?
I1 C3 C4 C5 178.4(8) . . . . ?
I1 C8 C9 N1 0.9(16) . . . . ?
I1 C8 C9 C10 179.1(9) . . . . ?
S1 N1 C9 C8 -74.7(12) . . . . ?
S1 N1 C9 C10 107.1(11) . . . . ?
S1 N1 C11 C12 119.0(8) . . . . ?
S1 N1 C11 C16 -64.5(12) . . . . ?
S1 C18 C19 C20 -175.0(8) . . . . ?
S1 C18 C23 C22 176.1(12) . . . . ?
O1 C1 C2 C3 -13.1(11) . . . . ?
O1 C1 C2 C7 164.1(8) . . . . ?
O2 C1 C2 C3 169.7(8) . . . . ?
O2 C1 C2 C7 -13.1(12) . . . . ?
O3 C14 C15 C16 -176.6(11) . . . . ?
O4 S1 N1 C9 37.8(8) . . . . ?
O4 S1 N1 C11 -156.9(7) . . . . ?
O4 S1 C18 C19 138.8(9) . . . . ?
O4 S1 C18 C23 -39.5(12) . . . . ?
O5 S1 N1 C9 166.7(7) . . . . ?
O5 S1 N1 C11 -28.0(8) . . . . ?
O5 S1 C18 C19 7.8(10) . . . . ?
O5 S1 C18 C23 -170.5(10) . . . . ?
N1 S1 C18 C19 -108.2(9) . . . . ?
N1 S1 C18 C23 73.5(11) . . . . ?
N1 C11 C12 C13 -179.5(9) . . . . ?
N1 C11 C16 C15 179.7(11) . . . . ?
C1 C2 C3 I1 -0.5(10) . . . . ?
C1 C2 C3 C4 177.4(8) . . . . ?
C1 C2 C7 C6 -178.0(8) . . . . ?
C2 C3 C4 C5 0.5(15) . . . . ?
C3 C2 C7 C6 -0.7(12) . . . . ?
C3 C4 C5 C6 -0.6(18) . . . . ?
C4 C5 C6 C7 0.0(19) . . . . ?
C5 C6 C7 C2 0.7(15) . . . . ?
C7 C2 C3 I1 -177.8(6) . . . . ?
C7 C2 C3 C4 0.1(13) . . . . ?
C9 N1 C11 C12 -74.6(11) . . . . ?
C9 N1 C11 C16 102.0(11) . . . . ?
C11 N1 C9 C8 119.4(11) . . . . ?
C11 N1 C9 C10 -58.8(12) . . . . ?
C11 C12 C13 C14 -0.4(15) . . . . ?
C12 C11 C16 C15 -3.8(18) . . . . ?
C12 C13 C14 O3 176.7(9) . . . . ?
C12 C13 C14 C15 -3.1(16) . . . . ?
C13 C14 C15 C16 3.1(18) . . . . ?
C14 C15 C16 C11 0.3(19) . . . . ?
C16 C11 C12 C13 3.8(15) . . . . ?
C17 O3 C14 C13 -173.7(11) . . . . ?
C17 O3 C14 C15 6.1(17) . . . . ?
C18 S1 N1 C9 -76.0(8) . . . . ?
C18 S1 N1 C11 89.3(7) . . . . ?
C18 C19 C20 C21 0.2(16) . . . . ?
C19 C18 C23 C22 -2(2) . . . . ?
C19 C20 C21 C22 -5(2) . . . . ?
C19 C20 C21 C24 176.5(13) . . . . ?
C20 C21 C22 C23 6(2) . . . . ?
C21 C22 C23 C18 -2(3) . . . . ?
C23 C18 C19 C20 3.2(16) . . . . ?
C24 C21 C22 C23 -175.3(15) . . . . ?

_iucr_refine_instructions_details 
;
TITL pc6-068icu_a.res in P2(1)/n
    pc6-068.res
    created by SHELXL-2018/3 at 12:31:06 on 04-Oct-2018
CELL 1.54184 8.073159 30.967121 10.119591 90 97.0562 90
ZERR 4 0.000277 0.000942 0.000387 0 0.0035 0
LATT 1
SYMM 0.5-X,0.5+Y,0.5-Z
SFAC C H I N O S
UNIT 100 104 4 4 24 4

L.S. 20
PLAN  10
TEMP -73.15
BOND $H
CONF
WPDB -2
fmap 2
acta
OMIT -1 0 3
REM <olex2.extras>
REM <HklSrc "%.\\PC6-068.hkl">
REM </olex2.extras>

WGHT    0.071600   16.169201
FVAR       3.41059
I1    3    0.653124    0.576609    0.617766    11.00000    0.05238    0.03956 =
         0.05755   -0.00882    0.00735   -0.00448
S1    6    0.894077    0.656555    0.819382    11.00000    0.05529    0.05370 =
         0.05973   -0.01666   -0.00630    0.01117
O1    5    0.663405    0.560715    0.378938    11.00000    0.04510    0.05961 =
         0.07024   -0.01410    0.02108   -0.00849
O2    5    0.511499    0.523433    0.220381    11.00000    0.06308    0.05886 =
         0.06434   -0.01352    0.02227   -0.00612
O3    5    0.286806    0.797286    0.816969    11.00000    0.07746    0.07668 =
         0.07595   -0.00133   -0.00988    0.03484
O4    5    0.937701    0.615103    0.770781    11.00000    0.06026    0.08246 =
         0.10655   -0.05062   -0.01597    0.02304
O5    5    0.906522    0.694622    0.740535    11.00000    0.05382    0.08664 =
         0.05666   -0.00505   -0.00003    0.00227
N1    4    0.697985    0.652152    0.842970    11.00000    0.06109    0.04195 =
         0.05937   -0.01127   -0.00635    0.00438
C1    1    0.531253    0.542440    0.329309    11.00000    0.04738    0.03432 =
         0.05628   -0.00403    0.01512    0.00145
C2    1    0.385265    0.546538    0.409144    11.00000    0.04568    0.02784 =
         0.05938   -0.00130    0.01251    0.00603
C3    1    0.406567    0.561053    0.537945    11.00000    0.04574    0.03378 =
         0.06069   -0.00688    0.01362   -0.00059
C4    1    0.275528    0.566945    0.613058    11.00000    0.06191    0.06391 =
         0.07805   -0.02869    0.03554   -0.01881
AFIX  43
H4    2    0.293806    0.577296    0.702028    11.00000   -1.20000
AFIX   0
C5    1    0.120636    0.557267    0.553702    11.00000    0.05906    0.07607 =
         0.11254   -0.02492    0.04525   -0.01074
AFIX  43
H5    2    0.028870    0.560768    0.603186    11.00000   -1.20000
AFIX   0
C6    1    0.090287    0.542522    0.424287    11.00000    0.04158    0.05886 =
         0.11488   -0.01276    0.02056   -0.00680
AFIX  43
H6    2   -0.020184    0.536012    0.385777    11.00000   -1.20000
AFIX   0
C7    1    0.223431    0.537360    0.351403    11.00000    0.04420    0.04053 =
         0.07010   -0.00643    0.01361   -0.01095
AFIX  43
H7    2    0.204349    0.527543    0.261884    11.00000   -1.20000
AFIX   0
C8    1    0.599084    0.579239    0.817951    11.00000    0.10454    0.04799 =
         0.04508   -0.00236    0.01115   -0.00870
AFIX  43
H8    2    0.551623    0.554502    0.854178    11.00000   -1.20000
AFIX   0
C9    1    0.628220    0.613442    0.893856    11.00000    0.08348    0.05126 =
         0.04918   -0.00198    0.00835    0.00318
C10   1    0.586897    0.615022    1.034549    11.00000    0.16535    0.07000 =
         0.05260   -0.00393    0.01608    0.01691
AFIX 137
H10A  2    0.688019    0.621681    1.094988    11.00000   -1.50000
H10B  2    0.542790    0.586967    1.058313    11.00000   -1.50000
H10C  2    0.502928    0.637447    1.042113    11.00000   -1.50000
AFIX   0
C11   1    0.594745    0.690382    0.843455    11.00000    0.05271    0.04792 =
         0.04624   -0.00583   -0.00141    0.00332
C12   1    0.456199    0.693456    0.748127    11.00000    0.06475    0.05347 =
         0.04943   -0.00422   -0.01076   -0.00264
AFIX  43
H12   2    0.431191    0.670749    0.685737    11.00000   -1.20000
AFIX   0
C13   1    0.355430    0.729124    0.743732    11.00000    0.05872    0.06028 =
         0.05624    0.01077   -0.01500    0.00057
AFIX  43
H13   2    0.261195    0.731077    0.677833    11.00000   -1.20000
AFIX   0
C14   1    0.389438    0.762169    0.833923    11.00000    0.05449    0.05982 =
         0.05136    0.00254    0.00498    0.01639
C15   1    0.521805    0.758319    0.933594    11.00000    0.08345    0.07491 =
         0.05519   -0.02074   -0.01582    0.03652
AFIX  43
H15   2    0.542971    0.780295    0.998992    11.00000   -1.20000
AFIX   0
C16   1    0.623471    0.722175    0.937488    11.00000    0.07514    0.07279 =
         0.05792   -0.02842   -0.02583    0.03194
AFIX  43
H16   2    0.714196    0.719423    1.006233    11.00000   -1.20000
AFIX   0
C17   1    0.325677    0.833818    0.897739    11.00000    0.13427    0.08255 =
         0.07848   -0.01644   -0.01458    0.05476
AFIX 137
H17A  2    0.428662    0.847047    0.874796    11.00000   -1.50000
H17B  2    0.341224    0.825086    0.991528    11.00000   -1.50000
H17C  2    0.234194    0.854743    0.883098    11.00000   -1.50000
AFIX   0
C18   1    1.017343    0.663724    0.972734    11.00000    0.06532    0.04498 =
         0.05972   -0.00860   -0.01392    0.00221
C19   1    1.088662    0.703740    1.004511    11.00000    0.05096    0.04958 =
         0.05890   -0.00137    0.00129    0.00203
AFIX  43
H19   2    1.063998    0.727755    0.947036    11.00000   -1.20000
AFIX   0
C20   1    1.196456    0.708159    1.121390    11.00000    0.05393    0.06012 =
         0.07707   -0.01738   -0.00638   -0.00431
AFIX  43
H20   2    1.245542    0.735476    1.143947    11.00000   -1.20000
AFIX   0
C21   1    1.233434    0.673557    1.205255    11.00000    0.08336    0.06829 =
         0.08651   -0.01035   -0.02671    0.01209
C22   1    1.152282    0.634480    1.176957    11.00000    0.13281    0.05951 =
         0.10374    0.01226   -0.04394    0.00431
AFIX  43
H22   2    1.169406    0.611251    1.238440    11.00000   -1.20000
AFIX   0
C23   1    1.046633    0.629225    1.059657    11.00000    0.11297    0.05109 =
         0.09572    0.00101   -0.03406    0.00366
AFIX  43
H23   2    0.994530    0.602149    1.038854    11.00000   -1.20000
AFIX   0
C24   1    1.358529    0.677536    1.328894    11.00000    0.10511    0.12479 =
         0.10312   -0.00784   -0.05327    0.00674
AFIX 137
H24A  2    1.471162    0.672307    1.305725    11.00000   -1.50000
H24B  2    1.332727    0.656232    1.394999    11.00000   -1.50000
H24C  2    1.352709    0.706647    1.366023    11.00000   -1.50000
AFIX   0

O6    5    0.839032    0.522167    0.125145    11.00000    0.11465    0.18426 =
         0.13373   -0.02277    0.06345   -0.00848
AFIX 147
H6A   2    0.775394    0.524503    0.184486    11.00000   -1.50000
AFIX   0
C25   1    0.795855    0.485157    0.048461    11.00000    0.19246    0.12205 =
         0.09755   -0.04209    0.07614   -0.02705
AFIX 137
H25A  2    0.834151    0.488362   -0.039234    11.00000   -1.50000
H25B  2    0.674368    0.481495    0.037647    11.00000   -1.50000
H25C  2    0.848904    0.459777    0.093439    11.00000   -1.50000
AFIX   0
HKLF 4


REM  pc6-068icu_a.res in P2(1)/n
REM wR2 = 0.1935, GooF = S = 1.109, Restrained GooF = 1.109 for all data
REM R1 = 0.0738 for 4499 Fo > 4sig(Fo) and 0.0796 for all 5052 data
REM 312 parameters refined using 0 restraints

END  
     
WGHT      0.0716     16.1688 

REM Highest difference peak  1.871,  deepest hole -1.801,  1-sigma level  0.131
Q1    1   0.7001  0.5726  0.5558  11.00000  0.05    1.87
Q2    1   0.9837  0.5766  1.1987  11.00000  0.05    1.17
Q3    1   0.9516  0.6661  0.7607  11.00000  0.05    0.98
Q4    1   1.2799  0.5760  1.0936  11.00000  0.05    0.84
Q5    1   0.6198  0.5783  0.7496  11.00000  0.05    0.75
Q6    1   0.5616  0.6011  0.6761  11.00000  0.05    0.68
Q7    1   0.5536  0.5536  0.5186  11.00000  0.05    0.64
Q8    1   0.5587  0.5993  0.5157  11.00000  0.05    0.64
Q9    1   0.7334  0.6602  1.0059  11.00000  0.05    0.62
Q10   1   1.2526  0.6280  1.0972  11.00000  0.05    0.61

  REM The information below was added by Olex2.
  REM
  REM R1 = 0.0738 for 4499 Fo > 4sig(Fo) and 0.0796 for all 9611 data
  REM n/a parameters refined using n/a restraints
  REM Highest difference peak 1.87, deepest hole -1.80
  REM Mean Shift 0, Max Shift -0.002.

  REM +++ Tabular Listing of Refinement Information +++
  REM R1_all = 0.0796
  REM R1_gt = 0.0738
  REM wR_ref = 0.1935
  REM GOOF = 1.109
  REM Shift_max = -0.002
  REM Shift_mean = 0
  REM Reflections_all = 9611
  REM Reflections_gt = 4499
  REM Parameters = n/a
  REM Hole = -1.80
  REM Peak = 1.87
  REM Flack = n/a

  
;
_olex2_submission_special_instructions 'No special instructions were received'
_oxdiff_exptl_absorpt_empirical_details 
;
Empirical correction (ABSPACK) includes:
- Absorption correction using spherical harmonics
- Frame scaling
- Detector area scaling
- B-factor correction
;
_oxdiff_exptl_absorpt_empirical_full_max 2.281
_oxdiff_exptl_absorpt_empirical_full_min 0.635
_exptl_crystal_recrystallization_method 'Re-crystallisation from solvent: MeOH'
